# Supplementary material for: An Exploratory Study of a Choreographic Approach to Golf Swing Dynamics: Bridging Biomechanics and Laban Movement Analysis
Source: Sensors (Basel). 2024 Oct 24;24(21):6845. doi: 10.3390/s24216845 (PMC11548666; doi:10.3390/s24216845)
Supplement: Supplementary file 1 [file sensors-24-06845-s001.zip]

Archive with 1 entries (1 files):
- sensors-3074064-supplementary.pdf
